# Supplementary material for: Key Genes in the Melatonin Biosynthesis Pathway with Circadian Rhythm Are Associated with Various Abiotic Stresses
Source: Plants (Basel). 2021 Jan 9;10(1):129. doi: 10.3390/plants10010129 (PMC7827461; doi:10.3390/plants10010129)
Supplement: Supplementary file 1 [file plants-10-00129-s001.zip]

Archive with 5 entries (5 files):
- Figure S1.jpg
- Figure S2.jpg
- Figure S3.jpg
- Table S1.xlsx
- Table S2.xlsx
