# Supplementary material for: Key Genes in the Melatonin Biosynthesis Pathway with Circadian Rhythm Are Associated with Various Abiotic Stresses
Source: Plants (Basel). 2021 Jan 9;10(1):129. doi: 10.3390/plants10010129 (PMC7827461; doi:10.3390/plants10010129)
Supplement: Supplementary file 1 [file plants-10-00129-s001.zip › Table S1.xlsx]

## Sheet: Sheet1
Table S1. List of the melatonin biosynthetic genes in rice used in this study
Gene Family	Locus ID	Protein	Annotation
		Size(aa)
TDC	LOC_Os01g56380	533	| 13101.m05966 | protein decarboxylase, putative, expressed
	LOC_Os05g43510	565	| 13105.m04582 | protein decarboxylase, putative, expressed
	LOC_Os07g25590	469	| 13107.m02531 | protein decarboxylase, putative, expressed
	LOC_Os08g04540	514	| 13108.m00435 | protein decarboxylase, putative, expressed
	LOC_Os08g04560	523	| 13108.m00437 | protein decarboxylase, putative, expressed
	LOC_Os10g23900	526	| 13110.m01991 | protein decarboxylase, putative
	LOC_Os10g26110	515	| 13110.m02217 | protein decarboxylase, putative, expressed
T5H	LOC_Os01g12740	558	| 13101.m01388 | protein cytochrome P450, putative, expressed
	LOC_Os01g12750	561	| 13101.m01389 | protein cytochrome P450, putative, expressed
	LOC_Os01g12760	539	| 13101.m01390 | protein cytochrome P450, putative, expressed
	LOC_Os01g12770	540	| 13101.m01391 | protein cytochrome P450, putative, expressed
	LOC_Os01g27890	538	| 13101.m02895 | protein cytochrome P450, putative, expressed
	LOC_Os01g72740	523	| 13101.m07929 | protein cytochrome P450, putative, expressed
	LOC_Os01g72760	528	| 13101.m07931 | protein cytochrome P450, putative, expressed
	LOC_Os02g09220	514	| 13102.m01013 | protein cytochrome P450, putative, expressed
	LOC_Os02g09320	539	| 13102.m01024 | protein cytochrome P450, putative
	LOC_Os02g09390	509	| 13102.m01029 | protein cytochrome P450, putative, expressed
	LOC_Os02g09400	518	| 13102.m01030 | protein cytochrome P450, putative, expressed
	LOC_Os02g09410	523	| 13102.m01031 | protein cytochrome P450, putative, expressed
	LOC_Os02g12540	511	| 13102.m01370 | protein cytochrome P450, putative
	LOC_Os02g12550	508	| 13102.m01371 | protein cytochrome P450, putative, expressed
	LOC_Os02g17760	539	| 13102.m01984 | protein cytochrome P450, putative, expressed
	LOC_Os02g32770	513	| 13102.m03552 | protein cytochrome P450, putative, expressed
	LOC_Os02g36150	515	| 13102.m03937 | protein cytochrome P450, putative, expressed
	LOC_Os02g36190	518	| 13102.m03941 | protein cytochrome P450, putative, expressed
	LOC_Os02g38940	526	| 13102.m04292 | protein cytochrome P450, putative, expressed
	LOC_Os03g39650	542	| 13103.m04301 | protein cytochrome P450, putative, expressed
	LOC_Os03g39690	512	| 13103.m04306 | protein cytochrome P450, putative, expressed
	LOC_Os03g39760	515	| 13103.m04313 | protein cytochrome P450, putative, expressed
	LOC_Os04g09920	502	| 13104.m00885 | protein cytochrome P450, putative, expressed
	LOC_Os04g10160	532	| 13104.m00909 | protein cytochrome P450, putative, expressed
	LOC_Os04g27020	511	| 13104.m02557 | protein cytochrome P450, putative
	LOC_Os04g40460	588	| 13104.m03939 | protein cytochrome P450, putative
	LOC_Os04g40470	511	| 13104.m03940 | protein cytochrome P450, putative, expressed
	LOC_Os05g35010	542	| 13105.m03653 | protein cytochrome P450, putative, expressed
	LOC_Os05g43910	522	| 13105.m04631 | protein cytochrome P450, putative, expressed
	LOC_Os06g30179	524	| 13106.m03117 | protein cytochrome P450, putative, expressed
	LOC_Os06g30500	505	| 13106.m03153 | protein cytochrome P450, putative, expressed
	LOC_Os06g43304	528	| 13106.m04532 | protein cytochrome P450, putative, expressed
	LOC_Os06g43320	526	| 13106.m04533 | protein cytochrome P450, putative, expressed
	LOC_Os06g43350	518	| 13106.m04536 | protein cytochrome P450, putative, expressed
	LOC_Os06g43370	512	| 13106.m04538 | protein cytochrome P450, putative, expressed
	LOC_Os06g43384	520	| 13106.m04539 | protein cytochrome P450, putative, expressed
	LOC_Os06g43420	504	| 13106.m04542 | protein cytochrome P450, putative, expressed
	LOC_Os06g43430	520	| 13106.m04543 | protein cytochrome P450, putative, expressed
	LOC_Os06g43490	504	| 13106.m04549 | protein cytochrome P450, putative
	LOC_Os06g45960	546	| 13106.m04852 | protein cytochrome P450, putative, expressed
	LOC_Os07g11739	517	| 13107.m01210 | protein cytochrome P450, putative, expressed
	LOC_Os07g11870	519	| 13107.m01222 | protein cytochrome P450, putative, expressed
	LOC_Os07g11970	515	| 13107.m01231 | protein cytochrome P450, putative, expressed
	LOC_Os09g10340	509	| 13109.m00907 | protein cytochrome P450, putative, expressed
	LOC_Os09g36080	507	| 13109.m03544 | protein cytochrome P450, putative, expressed
	LOC_Os10g09160	446	| 13110.m00803 | protein cytochrome P450, putative, expressed
	LOC_Os10g30380	522	| 13110.m02615 | protein cytochrome P450, putative
	LOC_Os10g30390	524	| 13110.m02616 | protein cytochrome P450, putative, expressed
	LOC_Os11g41680	538	| 13111.m04138 | protein cytochrome P450, putative, expressed
	LOC_Os11g41710	512	| 13111.m04141 | protein cytochrome P450, putative, expressed
	LOC_Os12g16720	523	| 13112.m01772 | protein cytochrome P450 71A1, putative, expressed
	LOC_Os12g44290	513	| 13112.m04680 | protein cytochrome P450, putative, expressed
SNAT	LOC_Os05g40260	254	| 13105.m04246 | protein acetyltransferase, GNAT family, putative, expressed
	LOC_Os05g44020	225	| 13105.m10403 | protein acetyltransferase, GNAT family, putative, expressed
	LOC_Os08g01170	200	| 13108.m00021 | protein acetyltransferase, GNAT family, putative, expressed
ASMT	LOC_Os01g54969	378	| 13101.m05778 | protein O-methyltransferase, putative
	LOC_Os04g11970	311	| 13104.m01093 | protein O-methyltransferase, putative, expressed
	LOC_Os05g43930	367	| 13105.m04633 | protein O-methyltransferase, putative, expressed
	LOC_Os05g43940	370	| 13105.m04634 | protein O-methyltransferase, putative, expressed
	LOC_Os06g13280	344	| 13106.m01463 | protein O-methyltransferase, putative
	LOC_Os06g16960	347	| 13106.m01868 | protein O-methyltransferase, putative
	LOC_Os07g27880	352	| 13107.m02786 | protein O-methyltransferase, putative
	LOC_Os07g27970	360	| 13107.m02796 | protein O-methyltransferase, putative, expressed
	LOC_Os07g28040	348	| 13107.m02803 | protein O-methyltransferase, putative, expressed
	LOC_Os08g07260	308	| 13108.m00743 | protein O-methyltransferase, putative
	LOC_Os08g19420	375	| 13108.m02022 | protein O-methyltransferase, putative, expressed
	LOC_Os08g35310	346	| 13108.m03704 | protein O-methyltransferase, putative
	LOC_Os09g17560	364	| 13109.m01684 | protein O-methyltransferase, putative, expressed
	LOC_Os10g02880	366	| 13110.m00196 | protein O-methyltransferase, putative, expressed
	LOC_Os11g12760	378	| 13111.m01349 | protein O-methyltransferase, putative, expressed
	LOC_Os11g19790	293	| 13111.m02005 | protein O-methyltransferase, putative
	LOC_Os11g19840	374	| 13111.m02011 | protein O-methyltransferase, putative, expressed
	LOC_Os11g19880	603	| 13111.m02014 | protein O-methyltransferase, putative
	LOC_Os11g20040	368	| 13111.m02030 | protein O-methyltransferase, putative, expressed
	LOC_Os11g20080	346	| 13111.m02034 | protein O-methyltransferase, putative, expressed
	LOC_Os11g20090	368	| 13111.m02035 | protein O-methyltransferase, putative, expressed
	LOC_Os11g20160	368	| 13111.m02042 | protein O-methyltransferase, putative, expressed
	LOC_Os11g33300	375	| 13111.m03259 | protein O-methyltransferase, putative
	LOC_Os12g25450	359	| 13112.m02579 | protein O-methyltransferase, putative, expressed
	LOC_Os12g25490	364	| 13112.m02583 | protein O-methyltransferase, putative, expressed
	LOC_Os12g25820	275	| 13112.m02620 | protein O-methyltransferase, putative, expressed
	LOC_Os12g25860	237	| 13112.m02624 | protein O-methyltransferase, putative
