# Supplementary material for: Key Genes in the Melatonin Biosynthesis Pathway with Circadian Rhythm Are Associated with Various Abiotic Stresses
Source: Plants (Basel). 2021 Jan 9;10(1):129. doi: 10.3390/plants10010129 (PMC7827461; doi:10.3390/plants10010129)
Supplement: Supplementary file 1 [file plants-10-00129-s001.zip › Table S2.xlsx]

## Sheet: Sheet1
Table S2. List of the primers used for the qRT–PCR analysis
Primer name	Sequence(5'-3')
Ubi5-F	GCACAAGCACAAGAAGGTGA
Ubi5-R	GCCTGCTGGTTGTAGACGTA
OsNAC6_F	TCCAGAGGAAGCCGATGGTG
OsNAC6_R	GACAGCACCTGCTCCGAGCA
OsbZIP23_F	ATCGAGAAGGTTGTCGAGAG
OsbZIP23_R	ATCGTTCAGCTCCTTAAGTT
OsLHY_F	GAAGCGGTGGTAAAGGTGAG
OsLHY_R	CCTGGAGAAGTGCCATTGTT
OsGI_F	TGGAGAAAGGTTGTGGATGC
OsGI_R	GATAGACGGCACTTCAGCAGAT
TDC_F	TTTCCGACTTGTGCCTCCCA
TDC_R	ATCCACGTGTCGCTCCTCTG
T5H_F	AATGGTGCTTGTGAACGCGT
T5H_R	TGCCAGACCAAATGCGATGC
SNAT_F	CCGTCACTACAGAGGAGAGGT
SNAT_R	CCCATTGCATCGTCCCCAAA
ASMT_F	ACGCCAGGTGTTCGACAAGA
ASMT_R	ACGTCGCCATGATCAACAGG
